# Supplementary material for: Central dogma rates and the trade-off between precision and economy in gene expression
Source: Nat Commun. 2019 Jan 8;10:68. doi: 10.1038/s41467-018-07391-8 (PMC6325141; doi:10.1038/s41467-018-07391-8)
Supplement: Supplementary file 4 — Supplementary Data 1 [file 41467_2018_7391_MOESM4_ESM.xlsx]

## Sheet: S. cerevisiae
GO ID	Translation / transcription	p-value	enriched at … translation / transcription ratios	GO term
GO:0019829	0.125078	1.74672e-07	low	cation-transporting ATPase activity
GO:0006096	0.131219	0.000185581	low	glycolytic process
GO:0006165	0.163989	0.000909456	low	nucleoside diphosphate phosphorylation
GO:0042626	0.1716	1.45928e-08	low	ATPase activity, coupled to transmembrane movement of substances
GO:0035023	0.225109	1.06802e-05	low	regulation of Rho protein signal transduction
GO:0046580	0.226322	6.89653e-05	low	negative regulation of Ras protein signal transduction
GO:0051056	0.247749	2.69847e-09	low	regulation of small GTPase mediated signal transduction
GO:0046578	0.257211	7.93735e-08	low	regulation of Ras protein signal transduction
GO:0046777	0.267018	6.77882e-06	low	protein autophosphorylation
GO:0006090	0.28777	0.00032017	low	pyruvate metabolic process
GO:0051307	0.301697	0.000666764	low	meiotic chromosome separation
GO:0004812	0.311438	3.18317e-07	low	aminoacyl-tRNA ligase activity
GO:0006541	0.312025	0.000460585	low	glutamine metabolic process
GO:0006418	0.317385	5.81951e-07	low	tRNA aminoacylation for protein translation
GO:0007266	0.321632	0.00013627	low	Rho protein signal transduction
GO:0017111	0.32475	7.32752e-12	low	nucleoside-triphosphatase activity
GO:0007265	0.327345	8.12237e-07	low	Ras protein signal transduction
GO:0008094	0.328749	2.82041e-05	low	DNA-dependent ATPase activity
GO:0036459	0.333005	6.11273e-05	low	thiol-dependent ubiquitinyl hydrolase activity
GO:0043140	0.334663	0.00177914	low	ATP-dependent 3'-5' DNA helicase activity
GO:0004386	0.336018	8.2205e-15	low	helicase activity
GO:0005085	0.336409	1.21773e-05	low	guanyl-nucleotide exchange factor activity
GO:0045005	0.337525	0.00242897	low	DNA-dependent DNA replication maintenance of fidelity
GO:0043039	0.337803	5.12259e-06	low	tRNA aminoacylation
GO:0009082	0.337873	0.00108506	low	branched-chain amino acid biosynthetic process
GO:0004003	0.33802	0.000346079	low	ATP-dependent DNA helicase activity
GO:0017056	0.340094	0.000130717	low	structural constituent of nuclear pore
GO:0016887	0.34415	3.24376e-11	low	ATPase activity
GO:0000972	0.34765	0.00105222	low	transcription-dependent tethering of RNA polymerase II gene DNA at nuclear periphery
GO:0003678	0.351085	0.00110194	low	DNA helicase activity
GO:0031929	0.35985	0.00200852	low	TOR signaling
GO:0051539	0.36102	0.00174715	low	4 iron, 4 sulfur cluster binding
GO:0005938	0.365825	0.000226206	low	cell cortex
GO:0005524	0.374472	4.39643e-38	low	ATP binding
GO:0015171	0.375329	0.000899469	low	amino acid transmembrane transporter activity
GO:0000981	0.375937	1.83737e-06	low	RNA polymerase II transcription factor activity, sequence-specific DNA binding
GO:0005933	0.3786	3.9569e-05	low	cellular bud
GO:0032392	0.380403	0.000139842	low	DNA geometric change
GO:0008234	0.380842	0.00065288	low	cysteine-type peptidase activity
GO:0032508	0.380863	0.000203619	low	DNA duplex unwinding
GO:0004843	0.382904	0.00194423	low	thiol-dependent ubiquitin-specific protease activity
GO:0000077	0.388808	0.00181483	low	DNA damage checkpoint
GO:0008026	0.389214	0.000744528	low	ATP-dependent helicase activity
GO:0008237	0.389789	0.000294539	low	metallopeptidase activity
GO:0000131	0.391728	4.08949e-05	low	incipient cellular bud site
GO:0016772	0.392013	4.46964e-10	low	transferase activity, transferring phosphorus-containing groups
GO:0004004	0.392215	0.00159141	low	ATP-dependent RNA helicase activity
GO:0004674	0.394079	5.72152e-09	low	protein serine/threonine kinase activity
GO:0004672	0.396659	6.08396e-09	low	protein kinase activity
GO:0006606	0.397619	0.000165026	low	protein import into nucleus
GO:0005096	0.400481	0.00173767	low	GTPase activator activity
GO:0030686	0.401139	0.00109265	low	90S preribosome
GO:0007093	0.4026	0.000343476	low	mitotic cell cycle checkpoint
GO:0005643	0.403362	0.000244981	low	nuclear pore
GO:0006997	0.404999	0.00116607	low	nucleus organization
GO:0043547	0.405421	0.00112241	low	positive regulation of GTPase activity
GO:0043332	0.406587	2.03671e-06	low	mating projection tip
GO:0016798	0.407259	0.00219549	low	hydrolase activity, acting on glycosyl bonds
GO:0000166	0.407329	3.38001e-25	low	nucleotide binding
GO:0003688	0.409056	0.00229001	low	DNA replication origin binding
GO:0016874	0.409183	9.08496e-06	low	ligase activity
GO:0034504	0.409786	0.000320086	low	protein localization to nucleus
GO:0005886	0.410261	2.82469e-13	low	plasma membrane
GO:0003729	0.410573	2.00706e-07	low	mRNA binding
GO:0016301	0.411772	2.56452e-07	low	kinase activity
GO:0030466	0.412553	0.000412029	low	chromatin silencing at silent mating-type cassette
GO:0001302	0.413294	0.00239727	low	replicative cell aging
GO:0005935	0.413609	1.20768e-08	low	cellular bud neck
GO:0043087	0.416674	0.00180187	low	regulation of GTPase activity
GO:0051304	0.422506	0.00122201	low	chromosome separation
GO:0005934	0.42252	0.000137987	low	cellular bud tip
GO:0007124	0.425658	0.00250343	low	pseudohyphal growth
GO:0003682	0.427723	0.000264923	low	chromatin binding
GO:0006302	0.42821	0.000236901	low	double-strand break repair
GO:0006486	0.430516	0.000415067	low	protein glycosylation
GO:0005774	0.433005	0.000179846	low	vacuolar membrane
GO:0000329	0.433807	0.000140588	low	fungal-type vacuole membrane
GO:0003824	0.434839	9.44213e-06	low	catalytic activity
GO:0031505	0.438929	0.000906877	low	fungal-type cell wall organization
GO:0006342	0.43959	0.00025861	low	chromatin silencing
GO:0008233	0.440663	0.00156246	low	peptidase activity
GO:0071555	0.441327	0.0014185	low	cell wall organization
GO:0000070	0.441628	0.00157486	low	mitotic sister chromatid segregation
GO:0016787	0.442414	6.86564e-10	low	hydrolase activity
GO:0005773	0.445479	0.000907048	low	vacuole
GO:0003677	0.448973	5.89861e-07	low	DNA binding
GO:0016740	0.450532	3.34713e-06	low	transferase activity
GO:0003676	0.452522	0.000599972	low	nucleic acid binding
GO:0016021	0.479616	0.00193561	low	integral component of membrane
GO:0003674	0.548415	6.90264e-11	high	molecular_function
GO:0008380	0.575151	0.000270143	high	RNA splicing
GO:0034599	0.576122	0.000811869	high	cellular response to oxidative stress
GO:0005743	0.590172	1.3365e-07	high	mitochondrial inner membrane
GO:0044743	0.591626	0.00181073	high	protein transmembrane import into intracellular organelle
GO:0000398	0.595851	3.68817e-05	high	mRNA splicing, via spliceosome
GO:0005840	0.602232	1.12396e-09	high	ribosome
GO:0006626	0.60634	0.00244094	high	protein targeting to mitochondrion
GO:0032543	0.620447	8.60848e-10	high	mitochondrial translation
GO:0030529	0.620889	1.29199e-14	high	intracellular ribonucleoprotein complex
GO:0005681	0.627253	1.09604e-06	high	spliceosomal complex
GO:0045333	0.627554	3.73699e-06	high	cellular respiration
GO:1902600	0.637395	0.00162309	high	hydrogen ion transmembrane transport
GO:0007006	0.648463	4.50251e-05	high	mitochondrial membrane organization
GO:0016226	0.652231	0.000677023	high	iron-sulfur cluster assembly
GO:0045454	0.652479	7.05511e-05	high	cell redox homeostasis
GO:0042797	0.653625	0.00184021	high	tRNA transcription from RNA polymerase III promoter
GO:0007007	0.654556	0.00187733	high	inner mitochondrial membrane organization
GO:0003735	0.66371	1.34514e-16	high	structural constituent of ribosome
GO:0005763	0.672195	9.56775e-07	high	mitochondrial small ribosomal subunit
GO:0034963	0.673027	0.00173876	high	box C/D snoRNA processing
GO:0031201	0.678022	3.91611e-06	high	SNARE complex
GO:0000172	0.685782	0.00190612	high	ribonuclease MRP complex
GO:0005484	0.688055	1.31043e-06	high	SNAP receptor activity
GO:0005758	0.688685	1.91376e-09	high	mitochondrial intermembrane space
GO:0051537	0.692803	0.00012007	high	2 iron, 2 sulfur cluster binding
GO:0030150	0.69446	0.000512614	high	protein import into mitochondrial matrix
GO:0046540	0.710346	3.96984e-06	high	U4/U6 x U5 tri-snRNP complex
GO:0009055	0.714539	9.4552e-06	high	electron carrier activity
GO:0097034	0.719926	0.000268109	high	mitochondrial respiratory chain complex IV biogenesis
GO:0005762	0.720637	1.76176e-12	high	mitochondrial large ribosomal subunit
GO:0015035	0.733282	2.06168e-05	high	protein disulfide oxidoreductase activity
GO:0007021	0.756645	0.000378077	high	tubulin complex assembly
GO:0016881	0.758716	3.7969e-07	high	acid-amino acid ligase activity
GO:0017004	0.799432	1.37324e-10	high	cytochrome complex assembly
GO:0033108	0.809685	1.30521e-09	high	mitochondrial respiratory chain complex assembly
GO:0070469	0.814757	0.000121177	high	respiratory chain
GO:0006119	0.828748	2.5874e-09	high	oxidative phosphorylation
GO:0022900	0.829797	1.19115e-08	high	electron transport chain
GO:0022904	0.829797	1.19115e-08	high	respiratory electron transport chain
GO:0042775	0.829797	1.19115e-08	high	mitochondrial ATP synthesis coupled electron transport
GO:0008535	0.864036	1.27938e-08	high	respiratory chain complex IV assembly
GO:0033617	0.890389	3.65112e-08	high	mitochondrial respiratory chain complex IV assembly
GO:0004129	0.985409	2.7168e-07	high	cytochrome-c oxidase activity

## Sheet: M. musculus (3T3)
GO ID	Translation / transcription	p-value	enriched at … translation / transcription ratios	GO term
GO:0008430	0.400379	0.000216691	low	selenium binding
GO:0006493	0.571908	0.000159337	low	protein O-linked glycosylation
GO:0018024	0.596378	9.50979e-05	low	histone-lysine N-methyltransferase activity
GO:0003743	0.600784	0.000282454	low	translation initiation factor activity
GO:0006413	0.609042	1.49842e-06	low	translational initiation
GO:0042787	0.609466	0.000256544	low	protein ubiquitination involved in ubiquitin-dependent protein catabolic process
GO:0005814	0.611875	5.58285e-07	low	centriole
GO:0036459	0.613301	0.000256689	low	thiol-dependent ubiquitinyl hydrolase activity
GO:0004843	0.624915	0.000175952	low	thiol-dependent ubiquitin-specific protease activity
GO:0004674	0.62661	1.06606e-12	low	protein serine/threonine kinase activity
GO:0008766	0.634936	1.824e-08	low	UDP-N-acetylmuramoylalanyl-D-glutamyl-2,6-diaminopimelate-D-alanyl-D-alanine ligase activity
GO:0018169	0.634936	1.824e-08	low	ribosomal S6-glutamic acid ligase activity
GO:0043773	0.634936	1.824e-08	low	coenzyme F420-0 gamma-glutamyl ligase activity
GO:0043774	0.634936	1.824e-08	low	coenzyme F420-2 alpha-glutamyl ligase activity
GO:0070735	0.634936	1.824e-08	low	protein-glycine ligase activity
GO:0070736	0.634936	1.824e-08	low	protein-glycine ligase activity, initiating
GO:0070737	0.634936	1.824e-08	low	protein-glycine ligase activity, elongating
GO:0070738	0.634936	1.824e-08	low	tubulin-glycine ligase activity
GO:0070739	0.634936	1.824e-08	low	protein-glutamic acid ligase activity
GO:0004672	0.636573	1.92675e-11	low	protein kinase activity
GO:0070740	0.636634	4.00036e-08	low	tubulin-glutamic acid ligase activity
GO:0016772	0.6367	2.08962e-11	low	transferase activity, transferring phosphorus-containing groups
GO:0070646	0.63865	0.000308817	low	protein modification by small protein removal
GO:0004842	0.641097	7.28641e-07	low	ubiquitin-protein transferase activity
GO:0018022	0.64422	6.76949e-05	low	peptidyl-lysine methylation
GO:0034968	0.646413	0.000179375	low	histone lysine methylation
GO:0016571	0.650884	8.22339e-05	low	histone methylation
GO:0005096	0.651223	0.00020229	low	GTPase activator activity
GO:0051056	0.651423	2.28019e-05	low	regulation of small GTPase mediated signal transduction
GO:0016301	0.655908	1.40102e-07	low	kinase activity
GO:0006511	0.659872	9.14714e-08	low	ubiquitin-dependent protein catabolic process
GO:0019941	0.660471	7.5517e-08	low	modification-dependent protein catabolic process
GO:0007265	0.663428	0.00026708	low	Ras protein signal transduction
GO:0010498	0.663602	1.80073e-05	low	proteasomal protein catabolic process
GO:0016567	0.666431	8.5655e-05	low	protein ubiquitination
GO:0043161	0.668132	0.000181457	low	proteasome-mediated ubiquitin-dependent protein catabolic process
GO:0007264	0.668698	0.000157005	low	small GTPase mediated signal transduction
GO:0016874	0.669993	0.000105367	low	ligase activity
GO:0005794	0.670391	2.04092e-05	low	Golgi apparatus
GO:0003682	0.671212	0.00010924	low	chromatin binding
GO:0016740	0.671984	9.30687e-07	low	transferase activity
GO:0005524	0.672772	4.24848e-09	low	ATP binding
GO:0005730	0.672879	4.23733e-05	low	nucleolus
GO:0008270	0.67305	5.86958e-05	low	zinc ion binding
GO:0000166	0.675592	1.85793e-08	low	nucleotide binding
GO:0005813	0.676857	0.000136789	low	centrosome
GO:0005856	0.68394	9.46015e-05	low	cytoskeleton
GO:0044822	0.689319	2.60397e-05	low	RNA binding
GO:0005739	0.723875	6.42484e-05	low	mitochondrion
GO:0070062	0.73275	4.65959e-08	high	extracellular exosome
GO:0005615	0.734588	1.96957e-05	high	extracellular space
GO:0003824	0.741821	4.47927e-08	high	catalytic activity
GO:0009897	0.744796	7.4141e-05	high	external side of plasma membrane
GO:0072593	0.746277	9.20293e-05	high	reactive oxygen species metabolic process
GO:0016491	0.746911	1.10786e-08	high	oxidoreductase activity
GO:0005576	0.751234	9.33908e-14	high	extracellular region
GO:0035270	0.764642	0.000243312	high	endocrine system development
GO:0005604	0.779195	0.000159541	high	basement membrane
GO:0030198	0.78691	5.94127e-07	high	extracellular matrix organization
GO:0031012	0.791737	1.16994e-10	high	extracellular matrix
GO:0031225	0.806625	1.81991e-05	high	anchored component of membrane
GO:0005578	0.818055	2.25746e-11	high	proteinaceous extracellular matrix
GO:0045637	0.833681	3.19576e-05	high	regulation of myeloid cell differentiation
GO:0005581	0.860629	3.4943e-06	high	collagen trimer
GO:0005605	0.892722	0.000153766	high	basal lamina
GO:0045638	0.943107	3.895e-05	high	negative regulation of myeloid cell differentiation
GO:0034728	0.959968	7.76931e-05	high	nucleosome organization
GO:0031497	0.964577	0.000205668	high	chromatin assembly
GO:0005201	1.00023	1.10262e-07	high	extracellular matrix structural constituent
GO:0006334	1.00451	7.99585e-05	high	nucleosome assembly
GO:0000228	1.10586	0.000117169	high	nuclear chromosome
GO:1901532	1.11042	3.55842e-05	high	regulation of hematopoietic progenitor cell differentiation
GO:0000786	1.12232	0.000317333	high	nucleosome
GO:0045652	1.25216	8.40507e-07	high	regulation of megakaryocyte differentiation
GO:0006335	1.30471	1.82789e-08	high	DNA replication-dependent nucleosome assembly
GO:1901533	1.36211	5.37278e-08	high	negative regulation of hematopoietic progenitor cell differentiation
GO:0045653	1.48385	7.46516e-08	high	negative regulation of megakaryocyte differentiation

## Sheet: H. sapiens (HeLa)
GO ID	Translation / transcription	p-value	enriched at … translation / transcription ratios	GO term
GO:0022627	0.290307	5.18594e-07	low	cytosolic small ribosomal subunit
GO:0022625	0.299957	3.47072e-09	low	cytosolic large ribosomal subunit
GO:0006415	0.331748	2.83129e-11	low	translational termination
GO:0005604	0.362995	5.32096e-08	low	basement membrane
GO:0006614	0.364543	2.35057e-10	low	SRP-dependent cotranslational protein targeting to membrane
GO:0006414	0.368002	1.84977e-10	low	translational elongation
GO:0006613	0.369266	3.74064e-10	low	cotranslational protein targeting to membrane
GO:0045047	0.372068	3.93905e-10	low	protein targeting to ER
GO:0072599	0.373092	2.87504e-10	low	establishment of protein localization to endoplasmic reticulum
GO:0000184	0.373844	4.05576e-11	low	nuclear-transcribed mRNA catabolic process, nonsense-mediated decay
GO:0005080	0.377397	0.000325588	low	protein kinase C binding
GO:0070972	0.379402	1.08605e-11	low	protein localization to endoplasmic reticulum
GO:0001948	0.38217	0.000233471	low	glycoprotein binding
GO:0043624	0.409281	1.20249e-08	low	cellular protein complex disassembly
GO:0005178	0.409743	1.58533e-06	low	integrin binding
GO:0002576	0.41271	3.93154e-05	low	platelet degranulation
GO:0006413	0.414375	1.06349e-10	low	translational initiation
GO:0043241	0.418136	2.38923e-09	low	protein complex disassembly
GO:0019083	0.4216	1.79896e-08	low	viral transcription
GO:0007229	0.424137	2.29243e-06	low	integrin-mediated signaling pathway
GO:0007187	0.429978	0.000256367	low	G-protein coupled receptor signaling pathway, coupled to cyclic nucleotide second messenger
GO:0006612	0.433317	2.63876e-07	low	protein targeting to membrane
GO:0004003	0.4369	1.62473e-05	low	ATP-dependent DNA helicase activity
GO:0031012	0.445517	0.000177891	low	extracellular matrix
GO:0003735	0.452389	0.000206607	low	structural constituent of ribosome
GO:0022617	0.453917	0.000348305	low	extracellular matrix disassembly
GO:0032392	0.45876	8.10128e-06	low	DNA geometric change
GO:0032508	0.45876	8.10128e-06	low	DNA duplex unwinding
GO:0000956	0.463396	3.72626e-05	low	nuclear-transcribed mRNA catabolic process
GO:0006402	0.467381	4.10795e-05	low	mRNA catabolic process
GO:0030529	0.473189	4.69238e-05	low	intracellular ribonucleoprotein complex
GO:0006401	0.476218	5.93161e-05	low	RNA catabolic process
GO:0030168	0.485503	0.000145025	low	platelet activation
GO:0030198	0.488116	3.64893e-07	low	extracellular matrix organization
GO:0043062	0.488116	3.64893e-07	low	extracellular structure organization
GO:0007163	0.491444	4.68941e-05	low	establishment or maintenance of cell polarity
GO:0016887	0.491834	0.0005637	low	ATPase activity
GO:0009986	0.496124	3.95241e-06	low	cell surface
GO:0031589	0.50222	0.000160795	low	cell-substrate adhesion
GO:0005819	0.503347	0.000211318	low	spindle
GO:2000147	0.503501	0.000501458	low	positive regulation of cell motility
GO:0007596	0.514238	1.22386e-05	low	blood coagulation
GO:0007599	0.515023	1.66678e-05	low	hemostasis
GO:0042060	0.518551	3.9018e-06	low	wound healing
GO:0016020	0.520668	1.73208e-17	low	membrane
GO:0050878	0.524091	7.55278e-05	low	regulation of body fluid levels
GO:0005524	0.526586	8.60325e-13	low	ATP binding
GO:0044822	0.529582	1.21513e-07	low	RNA binding
GO:0044772	0.532631	8.8289e-05	low	mitotic cell cycle phase transition
GO:0006511	0.536811	0.000246419	low	ubiquitin-dependent protein catabolic process
GO:0019941	0.536818	0.000188346	low	modification-dependent protein catabolic process
GO:0005886	0.539081	5.17177e-06	low	plasma membrane
GO:0005730	0.550501	0.00052006	low	nucleolus
GO:0016021	0.553726	0.000655883	low	integral component of membrane
GO:0005515	0.557189	5.5701e-05	low	protein binding
GO:0005739	0.601454	2.48288e-05	high	mitochondrion
GO:0007006	0.672469	0.000103544	high	mitochondrial membrane organization
GO:0000291	0.68483	0.000227151	high	nuclear-transcribed mRNA catabolic process, exonucleolytic

## Sheet: E. coli
GO ID	Translation / transcription	p-value	enriched at … translation / transcription ratios	GO term
GO:0015934	0.117656	0.00032569	low	large ribosomal subunit
GO:0015935	0.18055	3.27293e-05	low	small ribosomal subunit
GO:0042777	0.242083	1.77126e-05	low	plasma membrane ATP synthesis coupled proton transport
GO:0045261	0.25996	0.000333866	low	proton-transporting ATP synthase complex, catalytic core F(1)
GO:0022625	0.27226	5.83611e-10	low	cytosolic large ribosomal subunit
GO:0005840	0.284443	1.11323e-16	low	ribosome
GO:0019843	0.285581	3.01303e-14	low	rRNA binding
GO:0030529	0.2909	2.45032e-16	low	intracellular ribonucleoprotein complex
GO:0003735	0.295215	1.24654e-15	low	structural constituent of ribosome
GO:0022627	0.315467	6.97501e-08	low	cytosolic small ribosomal subunit
GO:0015986	0.319697	0.000344271	low	ATP synthesis coupled proton transport
GO:0046933	0.319697	0.000344271	low	proton-transporting ATP synthase activity, rotational mechanism
GO:0046961	0.319697	0.000344271	low	proton-transporting ATPase activity, rotational mechanism
GO:0006754	0.359295	0.000440388	low	ATP biosynthetic process
GO:0065002	0.360657	0.000907283	low	intracellular protein transmembrane transport
GO:0031555	0.435138	0.000447884	low	transcriptional attenuation
GO:1902600	0.443319	1.04135e-06	low	hydrogen ion transmembrane transport
GO:0006276	0.464975	0.000793661	low	plasmid maintenance
GO:0015992	0.476605	5.25158e-06	low	proton transport
GO:0015078	0.493353	0.00140936	low	hydrogen ion transmembrane transporter activity
GO:0015990	0.497763	0.000508509	low	electron transport coupled proton transport
GO:0019835	0.505211	0.00162121	low	cytolysis
GO:0030964	0.540546	1.83227e-05	low	NADH dehydrogenase complex
GO:0045272	0.540546	1.83227e-05	low	plasma membrane respiratory chain complex I
GO:0050136	0.540546	1.83227e-05	low	NADH dehydrogenase (quinone) activity
GO:0003723	0.55177	1.86284e-05	low	RNA binding
GO:0032153	0.575974	0.000127835	low	cell division site
GO:0016779	0.58587	8.20302e-05	low	nucleotidyltransferase activity
GO:0048038	0.58986	0.000119773	low	quinone binding
GO:0022904	0.590964	0.000314864	low	respiratory electron transport chain
GO:0003954	0.591927	0.00119765	low	NADH dehydrogenase activity
GO:0009190	0.603332	0.00100929	low	cyclic nucleotide biosynthetic process
GO:0008137	0.611455	0.0019978	low	NADH dehydrogenase (ubiquinone) activity
GO:0022900	0.62342	0.000800754	low	electron transport chain
GO:0016772	0.628415	5.68639e-05	low	transferase activity, transferring phosphorus-containing groups
GO:0004673	0.628596	0.000247075	low	protein histidine kinase activity
GO:0000155	0.630541	8.03987e-05	low	phosphorelay sensor kinase activity
GO:0005887	0.632445	6.0761e-14	low	integral component of plasma membrane
GO:0008360	0.636008	0.0016604	low	regulation of cell shape
GO:0004871	0.637933	4.99201e-05	low	signal transducer activity
GO:0015293	0.639069	0.000808463	low	symporter activity
GO:0016021	0.65752	2.06179e-23	low	integral component of membrane
GO:0005886	0.658807	6.83155e-24	low	plasma membrane
GO:0016020	0.670472	1.67892e-15	low	membrane
GO:0005215	0.671992	1.57164e-06	low	transporter activity
GO:0017111	0.673575	0.00115212	low	nucleoside-triphosphatase activity
GO:0042802	0.731882	0.000851624	high	identical protein binding
GO:0046872	0.732026	0.00191304	high	metal ion binding
GO:0009156	0.736394	0.00140126	high	ribonucleoside monophosphate biosynthetic process
GO:0003824	0.73806	5.68994e-05	high	catalytic activity
GO:0008270	0.73991	0.000146519	high	zinc ion binding
GO:0005737	0.740653	2.67921e-10	high	cytoplasm
GO:0016491	0.743841	2.46784e-05	high	oxidoreductase activity
GO:0000287	0.74869	0.000642457	high	magnesium ion binding
GO:0016616	0.759342	0.0018427	high	oxidoreductase activity, acting on the CH-OH group of donors, NAD or NADP as acceptor
GO:0016829	0.762901	4.55287e-06	high	lyase activity
GO:0016853	0.763152	0.000378273	high	isomerase activity
GO:0030288	0.770655	0.000292996	high	outer membrane-bounded periplasmic space
GO:0042597	0.776926	9.82511e-08	high	periplasmic space
GO:0046365	0.778032	0.000677746	high	monosaccharide catabolic process
GO:0005829	0.788811	5.13077e-14	high	cytosol
GO:0000096	0.802195	0.000185896	high	sulfur amino acid metabolic process
GO:0006221	0.805716	0.000358778	high	pyrimidine nucleotide biosynthetic process
GO:0043094	0.819649	0.000120388	high	cellular metabolic compound salvage
GO:0006098	0.826042	0.00133611	high	pentose-phosphate shunt
GO:0048037	0.826541	0.00192224	high	cofactor binding
GO:0006213	0.827024	0.000154152	high	pyrimidine nucleoside metabolic process
GO:0006096	0.827625	5.37887e-05	high	glycolytic process
GO:0051156	0.832735	0.000467756	high	glucose 6-phosphate metabolic process
GO:0006165	0.835043	1.71539e-05	high	nucleoside diphosphate phosphorylation
GO:0006188	0.838594	0.000303792	high	IMP biosynthetic process
GO:0009220	0.840509	0.000410287	high	pyrimidine ribonucleotide biosynthetic process
GO:0045454	0.854513	4.81028e-05	high	cell redox homeostasis
GO:0009438	0.860636	0.00197283	high	methylglyoxal metabolic process
GO:0004601	0.862183	0.000569907	high	peroxidase activity
GO:0006222	0.867023	0.000115965	high	UMP biosynthetic process
GO:0044205	0.86796	0.00191476	high	'de novo' UMP biosynthetic process
GO:0006089	0.873302	0.00152325	high	lactate metabolic process
GO:0015035	0.882361	8.59921e-06	high	protein disulfide oxidoreductase activity
GO:0032261	0.900076	0.000396717	high	purine nucleotide salvage
